# Supplementary material for: Citrus tristeza virus (CTV) Causing Proteomic and Enzymatic Changes in Sweet Orange Variety “Westin”
Source: PLoS One. 2015 Jul 24;10(7):e0130950. doi: 10.1371/journal.pone.0130950 (PMC4514840; doi:10.1371/journal.pone.0130950)
Supplement: S1 Table — Spreadsheet containing all raw data about the Enzyme Activities and RT-qPCR. (XLSX) [file pone.0130950.s004.xlsx]

## Sheet: CATALASE
Catalase
	1	2	3	4	5	6	7		∆Abs (Absf-Absi)	∆/36	(∆/36)*0.2 = X	biomass in the reaction	mmol H2O2/g MF/min	AH - Blank	StandDesv	StandError
Blank	2.7584	2.794	2.7912	2.7915	2.7942	2.7896	2.7594		0.001	2.77778e-05	5.55556e-06	5e-05	0.111111
	2.7929	2.7992	2.7732	2.7753	2.7719	2.7644	2.7499		-0.043	-0.00119444	-0.000238889	5e-05	-4.77778
	2.7521	2.7289	2.7127	2.7151	2.7173	2.7052	2.6974		-0.0547	-0.00151944	-0.000303889	5e-05	-6.07778
	2.4801	2.4755	2.4872	2.474	2.4776	2.4839	2.4666		-0.0135	-0.000375	-7.5e-05	5e-05	-1.5
Average	2.69588	2.6994	2.69108	2.68898	2.69025	2.68578	2.66832		-0.02755	-0.000765278	-0.000153056	5e-05	-3.06111
Non Infected	2.9672	2.8985	2.9172	2.9044	2.8673	2.8461	2.8437		0.1235	0.00343056	0.000686111	5e-05	13.7222		2.36755	1.18378
	3.0549	2.9596	2.9884	2.9814	2.9524	2.9322	2.9235		0.1314	0.00365	0.00073	5e-05	14.6
	2.7826	2.6638	2.7601	2.7345	2.7133	2.6488	2.698		0.0846	0.00235	0.00047	5e-05	9.4
	2.7519	2.6892	2.7099	2.6859	2.5908	2.6462	2.6268		0.1251	0.003475	0.000695	5e-05	13.9
Average	2.88915	2.80278	2.8439	2.82655	2.78095	2.76832	2.773		0.11615	0.00322639	0.000645278	5e-05	12.9056
Infected	2.6813	2.6178	2.6446	2.606	2.5843	2.5818	2.5711		0.1102	0.00306111	0.000612222	5e-05	12.2444		1.95198	0.975991
	2.7231	2.6049	2.7081	2.6668	2.6286	2.6291	2.6187		0.1044	0.0029	0.00058	5e-05	11.6
	2.934	2.8252	2.8442	2.8062	2.7367	2.7758	2.793		0.141	0.00391667	0.000783333	5e-05	15.6667
	2.2515	2.1882	2.2074	2.177	2.1523	2.1439	2.1472		0.1043	0.00289722	0.000579444	5e-05	11.5889
Média	2.64748	2.55903	2.60107	2.564	2.52547	2.53265	2.5325		0.114975	0.00319375	0.00063875	5e-05	12.775

## Sheet: SOD
##BLOCKS= 2								AbsLight-AbsDark				Abs Sample/ min				I%				Unit of enzymes				UA/mL				UA/mg of massa	Biomass			UA/mg MF - Blank
Plate:	Plate1	1.3	PlateFormat	Endpoint	Absorbance		SAMPLE	1	2	3	4	Abs Sample/ min	2	3	4	1	2	3	4	1	2	3	4	1	2	3	4	1	2	3	4	1	2	3	4	Sample
	Temperature(¡C)	1	2	3	4		Blank	-0.004125	-0.010425	0.044875	-0.030325	Abs Sample/ min	-0.002085	0.008975	-0.006065	100.001	100.002	99.991	100.006	2.00002	2.00004	1.99982	2.00012	200.002	200.004	199.982	200.012	4000.03	4000.08	3999.64	4000.24
	24.5	0.023925	0.058125	0.023425	0.030325		Non Infected	-0.199625	-0.163525	-0.204925	-0.387225	Abs Sample/ min	-0.032705	-0.040985	-0.077445	100.04	100.033	100.041	100.077	2.0008	2.00065	2.00082	2.00155	200.08	200.065	200.082	200.155	4001.6	4001.31	4001.64	4003.1
		0.030425	0.030825	0.026325	0.014925		Infected	-0.342025	-0.274625	-0.439125	-0.443525	Abs Sample/ min	-0.054925	-0.087825	-0.088705	100.068	100.055	100.088	100.089	2.00137	2.0011	2.00176	2.00177	200.137	200.11	200.176	200.177	4002.74	4002.2	4003.51	4003.55
		-0.006575	-0.005275	-0.004275	-0.005675
		-0.003575	0.000625	0.001225	0.001725		0	0	0	0	0	StandDev	StandError	0
							1.564	1.2248	1.9984	2.8552	1.9106	0.704848	0.352424	1.9106
~End							2.7032	2.1136	3.872	3.3056	2.9986	0.758851	0.379425	2.9986
Plate:	Plate2	1.3	PlateFormat	Endpoint	Absorbance
	Temperature(¡C)	1	2	3	4
	24.5	-0.1757	-0.1054	-0.1815	-0.3569
		-0.3116	-0.2438	-0.4128	-0.4286
		-0.4733	-0.4716	-0.4705	-0.4715
		-0.0077	-0.0098	0.0461	-0.0286

## Sheet: GPX
##BLOCKS= 1
Plate:	Plate2	Absorbance
	Temperature(¡C)	3
00:00:00	20	0.1375
		0.1575
		0.1672
		0.1743
		0.1692
		0.1728
		0.1871
		0.1948
00:00:18	20	0.1885
		0.2161
		0.2201
		0.2384
		0.2234
		0.2309
		0.2456
		0.2538
00:00:37	20	0.2364
		0.2763
		0.2827
		0.2994
		0.284
		0.2907
		0.3061
		0.3153
00:00:57	20	0.2881
		0.3356
		0.3469
		0.3628
		0.3456
		0.3502
		0.3714
		0.3793
00:01:16	20	0.3354
		0.3941
		0.4062
		0.4224
		0.402
		0.4076
		0.4306
		0.4394
00:01:35	20	0.3856
		0.4532
		0.4642
		0.4831
		0.4557
		0.4616
		0.4916
		0.4946
00:01:54	20	0.4308
		0.5058
		0.523
		0.5335
		0.5098
		0.5116
		0.5431
		0.5504
00:02:13	20	0.4792
		0.5556
		0.5778
		0.5916
		0.564
		0.5656
		0.5974
		0.6056
00:02:32	20	0.523
		0.6078
		0.6332
		0.6379
		0.6149
		0.6123
		0.6514
		0.6574
00:02:51	20	0.5674
		0.6589
		0.687
		0.6957
		0.667
		0.6582
		0.7008
		0.7087
00:03:10	20	0.611
		0.7064
		0.7351
		0.742
		0.7169
		0.706
		0.754
		0.7563
00:03:29	20	0.6545
		0.7543
		0.7859
		0.7891
		0.7594
		0.7501
		0.7966
		0.8031
00:03:48	20	0.6982
		0.8031
		0.8326
		0.8353
		0.805
		0.7949
		0.8421
		0.8471
00:04:07	20	0.7389
		0.8458
		0.877
		0.8787
		0.85
		0.8345
		0.8869
		0.8943
00:04:26	20	0.7768
		0.887
		0.9221
		0.9231
		0.8896
		0.875
		0.9282
		0.9349
00:04:45	20	0.8151
		0.9293
		0.9701
		0.9662
		0.933
		0.9183
		0.9757
		0.9789
~End
Original Filename: GPX; Date Last Saved: 16/12/2013 15:54:50

## Sheet: Peroxidase Activity 10mmol.L
##BLOCKS= 1
Plate:	Plate1	Absorbance
	Temperature(¡C)	6
00:00:00	25	0.043
		0.0447
		0.0517
		0.0512
		0.0452
		0.0448
		0.0432
		0.0493
00:00:20	25	0.0442
		0.0461
		0.0511
		0.0518
		0.0533
		0.0541
		0.054
		0.0544
00:00:41	25	0.0526
		0.0482
		0.0538
		0.059
		0.0862
		0.0905
		0.0842
		0.0818
00:01:01	25	0.0887
		0.0746
		0.0821
		0.093
		0.1338
		0.141
		0.134
		0.1318
00:01:22	25	0.1403
		0.1162
		0.1253
		0.1409
		0.1921
		0.2032
		0.1949
		0.192
00:01:42	25	0.1978
		0.1676
		0.1779
		0.1947
		0.2521
		0.2646
		0.2531
		0.2528
00:02:02	25	0.258
		0.2255
		0.2359
		0.2538
		0.3159
		0.3281
		0.3145
		0.3169
00:02:23	25	0.3204
		0.2863
		0.2966
		0.3144
		0.3807
		0.3937
		0.3749
		0.383
00:02:43	25	0.3842
		0.3474
		0.3585
		0.3754
		0.4428
		0.4563
		0.4327
		0.4516
00:03:04	25	0.4436
		0.4042
		0.4181
		0.4356
		0.4984
		0.5126
		0.484
		0.5126
00:03:24	25	0.505
		0.4648
		0.4767
		0.4946
		0.5575
		0.5713
		0.5362
		0.5726
00:03:44	25	0.5639
		0.5205
		0.5373
		0.5544
		0.6144
		0.6291
		0.5888
		0.6332
00:04:05	25	0.624
		0.5798
		0.5944
		0.6104
		0.6717
		0.6888
		0.6399
		0.6894
00:04:25	25	0.6798
		0.6322
		0.6484
		0.6655
		0.7224
		0.7421
		0.6874
		0.7379
00:04:46	25	0.7342
		0.6852
		0.704
		0.7217
		0.7708
		0.7982
		0.7392
		0.7889
00:05:06	25	0.7888
		0.7395
		0.7527
		0.7706
		0.8223
		0.8525
		0.7882
		0.8421
00:05:27	25	0.8412
		0.7874
		0.8028
		0.8229
		0.8721
		0.9013
		0.8332
		0.891
00:05:47	25	0.887
		0.8404
		0.8553
		0.8705
		0.9229
		0.9518
		0.875
		0.9402
00:06:07	25	0.9355
		0.8894
		0.9046
		0.9178
		0.9669
		0.9985
		0.9192
		0.9826
00:06:28	25	0.9883
		0.9294
		0.9536
		0.97
		1.0006
		1.0453
		0.9625
		1.0255
00:06:48	25	1.0366
		0.973
		0.9926
		1.0196
		1.041
		1.0833
		1.0073
		1.0708
00:07:09	25	1.0894
		1.0172
		1.0305
		1.0659
		1.0819
		1.122
		1.0538
		1.1081
00:07:29	25	1.128
		1.069
		1.0744
		1.1034
		1.1328
		1.1612
		1.089
		1.1514
00:07:49	25	1.1739
		1.1052
		1.1168
		1.1561
		1.1624
		1.1928
		1.1364
		1.1908
00:08:10	25	1.211
		1.1508
		1.1615
		1.1875
		1.2033
		1.2385
		1.1636
		1.2306
00:08:30	25	1.2493
		1.1881
		1.2092
		1.236
		1.2357
		1.2772
		1.1916
		1.2721
00:08:51	25	1.2877
		1.2233
		1.2534
		1.2745
		1.2663
		1.3147
		1.2248
		1.3014
00:09:11	25	1.335
		1.2668
		1.2843
		1.3192
		1.2998
		1.3451
		1.2636
		1.323
00:09:32	25	1.3682
		1.311
		1.3255
		1.352
		1.3285
		1.3777
		1.2997
		1.3651
00:09:52	25	1.4053
		1.3528
		1.3604
		1.38
		1.3761
		1.4104
		1.3271
		1.4047
00:10:12	25	1.4413
		1.3836
		1.3956
		1.4182
		1.4045
		1.4387
		1.3524
		1.4385
00:10:33	25	1.4739
		1.4155
		1.4369
		1.447
		1.4349
		1.4719
		1.3757
		1.4636
00:10:53	25	1.5124
		1.4501
		1.469
		1.4901
		1.4646
		1.498
		1.4141
		1.478
00:11:14	25	1.5465
		1.4775
		1.5047
		1.5283
		1.4775
		1.5307
		1.4434
		1.5055
00:11:34	25	1.5753
		1.5182
		1.5298
		1.5549
		1.5137
		1.5571
		1.4756
		1.5293
00:11:54	25	1.6108
		1.5494
		1.5571
		1.6013
		1.5309
		1.5712
		1.514
		1.5517
00:12:15	25	1.6404
		1.5838
		1.579
		1.6288
		1.56
		1.5987
		1.5388
		1.5892
00:12:35	25	1.6715
		1.6063
		1.6176
		1.6506
		1.5776
		1.6339
		1.5571
		1.6086
00:12:56	25	1.6922
		1.6357
		1.6448
		1.6703
		1.6059
		1.6656
		1.5767
		1.6365
00:13:16	25	1.7271
		1.6581
		1.672
		1.706
		1.6225
		1.6906
		1.6054
		1.6612
00:13:37	25	1.7549
		1.6803
		1.7018
		1.7348
		1.646
		1.723
		1.6232
		1.6796
00:13:57	25	1.7838
		1.7156
		1.7315
		1.7645
		1.674
		1.7373
		1.6522
		1.6951
00:14:17	25	1.805
		1.7403
		1.7483
		1.7878
		1.6994
		1.7596
		1.6759
		1.7256
00:14:38	25	1.8301
		1.7683
		1.7746
		1.8143
		1.7231
		1.7767
		1.7059
		1.7438
00:14:58	25	1.8481
		1.802
		1.7885
		1.8307
		1.7524
		1.79
		1.7316
		1.7728
00:15:19	25	1.8729
		1.8261
		1.8143
		1.8587
		1.7735
		1.8086
		1.7525
		1.7997
00:15:39	25.5	1.8865
		1.8517
		1.8373
		1.8705
		1.8002
		1.8338
		1.7718
		1.8228
00:15:59	25.5	1.917
		1.8741
		1.8713
		1.912
		1.8096
		1.8545
		1.7956
		1.8381
~End
Original Filename: Inibicao 100_2; Date Last Saved: 16/12/2013 15:53:15

## Sheet: Peroxidase Activity 20mmol.L
##BLOCKS= 1
Plate:	Plate6	Absorbance
	Temperature(¡C)	9
00:00:00	25.5	0.0526
		0.0464
		0.0428
		0.0458
		0.0434
		0.0431
		0.0777
		0.0439
00:00:18	25.5	0.0562
		0.0475
		0.044
		0.0449
		0.0497
		0.0498
		0.0694
		0.0516
00:00:37	25.5	0.0504
		0.0458
		0.0563
		0.0448
		0.0992
		0.0837
		0.0975
		0.1105
00:00:56	25.5	0.0523
		0.0483
		0.0476
		0.0476
		0.1644
		0.1653
		0.1882
		0.2083
00:01:16	25.5	0.0535
		0.0546
		0.0517
		0.0586
		0.257
		0.2713
		0.3038
		0.3253
00:01:35	25.5	0.0827
		0.0915
		0.0618
		0.1136
		0.358
		0.3764
		0.4151
		0.4373
00:01:54	25.5	0.1476
		0.1616
		0.1123
		0.1923
		0.4628
		0.4817
		0.5246
		0.5486
00:02:13	25.5	0.2207
		0.2426
		0.1863
		0.2814
		0.5604
		0.5804
		0.6197
		0.6555
00:02:32	25.5	0.3014
		0.3263
		0.2659
		0.3749
		0.6531
		0.6805
		0.719
		0.7508
00:02:51	25.5	0.3865
		0.4087
		0.3452
		0.4671
		0.7518
		0.7763
		0.8119
		0.8428
00:03:10	25.5	0.4728
		0.4961
		0.4266
		0.5562
		0.8344
		0.8616
		0.8991
		0.9355
00:03:29	25.5	0.554
		0.5816
		0.5036
		0.6455
		0.9185
		0.9462
		0.9881
		1.0255
00:03:48	25.5	0.6373
		0.6615
		0.5794
		0.7279
		0.9964
		1.0217
		1.0676
		1.0998
00:04:07	25.5	0.7136
		0.7347
		0.6564
		0.8086
		1.0705
		1.0951
		1.1402
		1.1828
00:04:26	25.5	0.7927
		0.8092
		0.7297
		0.8931
		1.1388
		1.1617
		1.2148
		1.2546
00:04:45	25.5	0.8703
		0.8828
		0.8003
		0.9699
		1.2051
		1.2287
		1.2765
		1.322
00:05:04	25.5	0.9387
		0.9524
		0.8629
		1.0398
		1.2654
		1.2915
		1.3411
		1.3773
00:05:23	25.5	1.0107
		1.0202
		0.93
		1.1111
		1.3257
		1.3526
		1.3986
		1.4395
00:05:42	25.5	1.0771
		1.0856
		0.9935
		1.1787
		1.376
		1.4084
		1.4604
		1.4941
00:06:01	25.5	1.1389
		1.1451
		1.0579
		1.239
		1.4307
		1.4562
		1.509
		1.5473
00:06:20	26	1.2004
		1.2007
		1.1108
		1.2961
		1.477
		1.5058
		1.5626
		1.5958
00:06:39	26	1.2649
		1.2594
		1.168
		1.3553
		1.5249
		1.549
		1.6102
		1.64
00:06:58	26	1.3219
		1.3104
		1.2215
		1.4116
		1.5647
		1.5995
		1.664
		1.6879
00:07:17	26	1.3751
		1.3616
		1.2751
		1.4637
		1.612
		1.6364
		1.6997
		1.7317
00:07:36	26	1.438
		1.4165
		1.324
		1.5191
		1.6522
		1.6861
		1.7398
		1.7742
00:07:55	26	1.4864
		1.4616
		1.375
		1.5698
		1.692
		1.7265
		1.7823
		1.8136
00:08:14	26	1.535
		1.5083
		1.4225
		1.6154
		1.7251
		1.7576
		1.8224
		1.8515
00:08:33	26	1.5829
		1.5525
		1.4666
		1.6624
		1.7618
		1.7935
		1.852
		1.8919
00:08:52	26	1.63
		1.5965
		1.5108
		1.7023
		1.8006
		1.8331
		1.8872
		1.9199
00:09:11	26	1.675
		1.6349
		1.5525
		1.7465
		1.8309
		1.8596
		1.9337
		1.9679
00:09:30	26	1.7186
		1.6731
		1.5949
		1.781
		1.865
		1.8943
		1.9579
		1.9936
00:09:49	26	1.7611
		1.7121
		1.6342
		1.8173
		1.9015
		1.9265
		2.0011
		2.0289
00:10:08	26	1.7952
		1.7492
		1.6684
		1.853
		1.9269
		1.9557
		2.025
		2.0566
00:10:27	26	1.8321
		1.7809
		1.7115
		1.8891
		1.957
		1.9859
		2.0566
		2.088
00:10:46	26	1.8717
		1.8155
		1.7442
		1.9204
		1.9898
		2.0161
		2.0882
		2.1205
00:11:05	26	1.9042
		1.8459
		1.7824
		1.9562
		2.0084
		2.044
		2.1117
		2.1497
00:11:24	26	1.9413
		1.8734
		1.8132
		1.9864
		2.041
		2.0763
		2.1366
		2.1781
00:11:43	26	1.9731
		1.9058
		1.8432
		2.0131
		2.0646
		2.1024
		2.1662
		2.2096
00:12:02	26	2.0062
		1.936
		1.8781
		2.0484
		2.0935
		2.1306
		2.1955
		2.2402
00:12:21	26	2.0372
		1.9606
		1.9018
		2.0717
		2.1152
		2.1518
		2.2186
		2.2585
00:12:40	26	2.0645
		1.9906
		1.9402
		2.1049
		2.1475
		2.1803
		2.2457
		2.2897
00:12:59	26	2.1004
		2.0195
		1.9665
		2.1301
		2.1782
		2.2048
		2.2694
		2.3106
00:13:18	26	2.1322
		2.0476
		1.9899
		2.1591
		2.1987
		2.2343
		2.2942
		2.3354
00:13:37	26	2.1592
		2.0773
		2.0293
		2.1881
		2.2138
		2.2536
		2.3152
		2.3633
00:13:56	26	2.1802
		2.1015
		2.0506
		2.2133
		2.2389
		2.2667
		2.3453
		2.3776
00:14:15	26	2.2136
		2.1298
		2.078
		2.2468
		2.2538
		2.3001
		2.369
		2.413
00:14:34	26	2.2367
		2.1592
		2.1054
		2.2699
		2.2803
		2.317
		2.3923
		2.4326
00:14:53	26	2.2613
		2.1877
		2.1274
		2.2899
		2.2924
		2.3332
		2.4085
		2.4482
~End
Original Filename: inibicao 200_ 2; Date Last Saved: 16/12/2013 15:48:32

## Sheet: Peroxidase Activity 30mmol.L
##BLOCKS= 1
Plate:	Plate1	Absorbance
	Temperature(¡C)	4
00:00:00	25.5	0.0463
		0.0438
		0.0473
		0.0435
		0.0466
		0.0463
		0.0461
		0.0441
00:00:20	25	0.0475
		0.0439
		0.0482
		0.0423
		0.0463
		0.046
		0.0465
		0.0426
00:00:41	25	0.0448
		0.0463
		0.0485
		0.046
		0.0485
		0.0477
		0.0486
		0.0461
00:01:01	25	0.0457
		0.0463
		0.0464
		0.0442
		0.0486
		0.0477
		0.0476
		0.0444
00:01:22	25	0.0451
		0.0457
		0.0466
		0.0451
		0.0489
		0.0475
		0.049
		0.0462
00:01:42	25	0.0467
		0.0458
		0.0465
		0.0454
		0.0488
		0.049
		0.0493
		0.0476
00:02:03	25	0.0467
		0.0453
		0.0451
		0.0448
		0.0484
		0.0527
		0.0492
		0.0514
00:02:23	25	0.0479
		0.0454
		0.0461
		0.0457
		0.0498
		0.0618
		0.053
		0.0664
00:02:43	25	0.0501
		0.0476
		0.0452
		0.0459
		0.0622
		0.0883
		0.0835
		0.1174
00:03:04	25	0.0538
		0.0532
		0.0491
		0.0468
		0.1062
		0.15
		0.1446
		0.1966
00:03:24	25	0.0593
		0.0695
		0.0566
		0.0592
		0.1742
		0.2272
		0.2228
		0.2851
00:03:45	25	0.098
		0.1183
		0.0988
		0.1024
		0.2561
		0.3109
		0.3075
		0.378
00:04:05	25	0.1592
		0.1857
		0.1592
		0.1662
		0.342
		0.3986
		0.396
		0.4688
00:04:25	25	0.2311
		0.2601
		0.2287
		0.2376
		0.4267
		0.4878
		0.4847
		0.5614
00:04:46	25	0.3063
		0.3391
		0.3024
		0.3116
		0.5107
		0.5754
		0.5714
		0.6524
00:05:06	25	0.3864
		0.4171
		0.3795
		0.3873
		0.5933
		0.6636
		0.6544
		0.7375
00:05:27	25	0.4648
		0.4929
		0.4575
		0.4664
		0.6723
		0.7422
		0.7369
		0.8199
00:05:47	25	0.544
		0.5708
		0.5342
		0.5385
		0.7454
		0.8242
		0.8128
		0.8945
00:06:07	25	0.6153
		0.6444
		0.6043
		0.6145
		0.8213
		0.8969
		0.8958
		0.9721
00:06:28	25	0.6918
		0.7166
		0.6758
		0.6884
		0.8903
		0.9606
		0.9643
		1.0425
00:06:48	25	0.7604
		0.788
		0.7448
		0.7526
		0.9574
		1.0352
		1.0287
		1.1072
00:07:09	25	0.8282
		0.8524
		0.8138
		0.8224
		1.0194
		1.1006
		1.0882
		1.1744
00:07:29	25	0.8861
		0.9169
		0.8803
		0.885
		1.079
		1.162
		1.145
		1.2357
00:07:50	25	0.9455
		0.9801
		0.9393
		0.9482
		1.1351
		1.2181
		1.2116
		1.2832
00:08:10	25	1.0052
		1.0377
		0.9961
		1.017
		1.1807
		1.2662
		1.2632
		1.3404
00:08:30	25	1.0592
		1.0949
		1.0553
		1.0708
		1.2297
		1.3204
		1.3205
		1.3935
00:08:51	25	1.112
		1.1537
		1.1069
		1.123
		1.2778
		1.3698
		1.3702
		1.4453
00:09:11	25	1.1666
		1.2019
		1.1596
		1.1863
		1.317
		1.4107
		1.4189
		1.4966
00:09:32	25	1.2165
		1.2598
		1.2156
		1.2309
		1.3605
		1.4534
		1.4648
		1.5462
00:09:52	25	1.268
		1.3095
		1.2607
		1.2804
		1.4081
		1.498
		1.5045
		1.5926
00:10:12	25	1.311
		1.3551
		1.3178
		1.3225
		1.4515
		1.5386
		1.5365
		1.6221
00:10:33	25	1.363
		1.3991
		1.3622
		1.3797
		1.4908
		1.5662
		1.5816
		1.661
00:10:53	25	1.4117
		1.4401
		1.408
		1.4226
		1.5271
		1.6086
		1.6107
		1.6999
00:11:14	25	1.456
		1.4828
		1.4547
		1.4639
		1.5614
		1.6422
		1.645
		1.709
00:11:34	25	1.5069
		1.523
		1.4924
		1.5064
		1.5931
		1.6752
		1.6799
		1.7488
00:11:55	25	1.546
		1.5626
		1.526
		1.5448
		1.6218
		1.7033
		1.7239
		1.7688
00:12:15	25	1.5866
		1.6091
		1.5678
		1.5769
		1.6548
		1.7393
		1.7523
		1.8103
00:12:35	25	1.6209
		1.6463
		1.5979
		1.6174
		1.685
		1.7638
		1.7794
		1.8539
00:12:56	25	1.6568
		1.682
		1.6309
		1.6386
		1.7169
		1.8004
		1.8064
		1.8775
00:13:16	25	1.697
		1.7112
		1.6672
		1.6819
		1.742
		1.8253
		1.8353
		1.8932
00:13:37	25	1.7311
		1.7402
		1.7014
		1.7027
		1.7776
		1.8672
		1.8558
		1.9276
00:13:57	25	1.7653
		1.7649
		1.7371
		1.7425
		1.7936
		1.8858
		1.8858
		1.9292
00:14:17	25	1.8044
		1.7869
		1.7568
		1.7894
		1.8122
		1.9044
		1.9276
		1.9634
00:14:38	25	1.8309
		1.8186
		1.7909
		1.8083
		1.8427
		1.9309
		1.9451
		1.9846
00:14:58	25	1.8585
		1.8507
		1.8063
		1.8287
		1.8697
		1.9534
		1.975
		2.0173
00:15:19	25	1.8878
		1.8736
		1.8329
		1.8605
		1.8983
		1.9742
		2.0006
		2.0506
00:15:39	25	1.9057
		1.9072
		1.8603
		1.8837
		1.9216
		1.9918
		2.0206
		2.0869
00:15:59	25	1.9352
		1.9312
		1.8896
		1.9019
		1.9428
		2.017
		2.0423
		2.0991

## Sheet: qRT-PCR
Well	Well Name	Assay	Threshold (dRn)	Ct (dRn)	Ct(endogenous)		Average Ct(endog)	DCt(Ct alvo-Ctendog)	DDCt(DctInoculado-DCtcontrole)	2^(-DDCt)	Averages	StandDesv	StandError
A1	Non Infected	GPX	0.0898	22.3	19.99	19.82	19.905	2.395	0	1	1	0.149792	0.0669888
B1	Non Infected	GPX	0.0898	22.36	20.07	20.31	20.19	2.17	0	1
C1	Non Infected	GPX	0.0898	22.23	20.11	19.93	20.02	2.21	0	1
D1	Non Infected	GPX	0.0898	22.32	20.01	19.56	19.785	2.535	0	1
E1	Non Infected	GPX	0.0898	22.35	20.32	19.68	20	2.35	0	1
F1	Infected	GPX	0.0898	22.69	22.22	22.16	22.19	0.5	-1.895	3.71922	3.35654	0.0822648	0.0367899
G1	Infected	GPX	0.0898	22.59	22.09	22.16	22.125	0.465	-1.705	3.26029
H1	Infected	GPX	0.0898	22.67	22.37	21.77	22.07	0.6	-1.61	3.05252
A2	Infected	GPX	0.0898	22.74	21.81	22.13	21.97	0.77	-1.765	3.39874
B2	Infected	GPX	0.0898	22.73	22.03	22.22	22.125	0.605	-1.745	3.35195
C2	Non Infected	APX	0.0319	23.57			19.905	3.665	0	1	1	0.298383	0.133441
D2	Non Infected	APX	0.0319	23.61			20.19	3.42	0	1
E2	Non Infected	APX	0.0319	23.58			20.02	3.56	0	1
F2	Non Infected	APX	0.0319	23.64			19.785	3.855	0	1
G2	Non Infected	APX	0.0319	23.06			20	3.06	0	1
H2	Infected	APX	0.0319	24.79			22.19	2.6	-1.065	2.09217	1.61688	0.0822648	0.0367899
A3	Infected	APX	0.0319	25.73			22.125	3.605	0.185	0.879649
B3	Infected	APX	0.0319	24.88			22.07	2.81	-0.75	1.68179
C3	Infected	APX	0.0319	24.75			21.97	2.78	-1.075	2.10672
D3	Infected	APX	0.0319	24.78			22.125	2.655	-0.405	1.32409
E3	Non Infected	SOD	0.1139	23.47			19.905	3.565	0	1	1	0.149792	0.0669888
F3	Non Infected	SOD	0.1139	23.46			20.19	3.27	0	1
G3	Non Infected	SOD	0.1139	23.43			20.02	3.41	0	1
H3	Non Infected	SOD	0.1139	23.63			19.785	3.845	0	1
A4	Non Infected	SOD	0.1139	23.5			20	3.5	0	1
B4	Infected	SOD	0.1139	24.53			22.19	2.34	-1.225	2.33755	2.08267	0.0822648	0.0367899
C4	Infected	SOD	0.1139	24.55			22.125	2.425	-0.845	1.79626
D4	Infected	SOD	0.1139	24.53			22.07	2.46	-0.95	1.93187
E4	Infected	SOD	0.1139	24.5			21.97	2.53	-1.315	2.48802
F4	Infected	SOD	0.1139	24.73			22.125	2.605	-0.895	1.85961
A6	Non Infected	CAT	0.0938	19			19.905	-0.905	0	1	1
B6	Non Infected	CAT	0.0938	19.12			20.19	-1.07	0	1
C6	Non Infected	CAT	0.0938	18.8			20.02	-1.22	0	1
D6	Non Infected	CAT	0.0938	18.95			19.785	-0.835	0	1
E6	Non Infected	CAT	0.0938	18.95			20	-1.05	0	1
F6	Infected	CAT	0.0938	21.76			22.19	-0.43	0.475	0.719467	0.555201
G6	Infected	CAT	0.0938	21.93			22.125	-0.195	0.875	0.545254
H6	Infected	CAT	0.0938	22.01			22.07	-0.06	1.16	0.447513
A7	Infected	CAT	0.0938	21.94			21.97	-0.03	0.805	0.572362
B7	Infected	CAT	0.0938	22.1			22.125	-0.025	1.025	0.49141
C7	Non Infected	GAPC2	0.0537	19.99								0.149792	0.0669888
D7	Non Infected	GAPC2	0.0537	20.07
E7	Non Infected	GAPC2	0.0537	20.11
F7	Non Infected	GAPC2	0.0537	20.01
G7	Non Infected	GAPC2	0.0537	20.32
H7	Infected	GAPC2	0.0537	22.22								0.0822648	0.0367899
A8	Infected	GAPC2	0.0537	22.09
B8	Infected	GAPC2	0.0537	22.37
C8	Infected	GAPC2	0.0537	21.81
D8	Infected	GAPC2	0.0537	22.03
E8	Non infected	UPL	0.0666	19.82
F8	Non infected	UPL	0.0666	20.31
G8	Non infected	UPL	0.0666	19.93
H8	Non infected	UPL	0.0666	19.56
A9	Non infected	UPL	0.0666	19.68
B9	Infected	UPL	0.0666	22.16
C9	Infected	UPL	0.0666	22.16
D9	Infected	UPL	0.0666	21.77
E9	Infected	UPL	0.0666	22.13
F9	Infected	UPL	0.0666	22.22
G9	NTC	GPX	0.0898	No Ct
H9	NTC	GPX	0.0898	No Ct
A10	NTC	GPX	0.0898	39.18
B10	NTC	APX	0.0319	No Ct
C10	NTC	APX	0.0319	No Ct
D10	NTC	APX	0.0319	No Ct
E10	NTC	SOD	0.1139	36.92
F10	NTC	SOD	0.1139	No Ct
G10	NTC	SOD	0.1139	No Ct
C11	NTC	CAT	0.0938	No Ct
D11	NTC	CAT	0.0938	No Ct
E11	NTC	CAT	0.0938	No Ct
F11	NTC	GAPC2	0.0537	No Ct
G11	NTC	GAPC2	0.0537	36.54
H11	NTC	GAPC2	0.0537	No Ct
A12	NTC	UPL	0.0666	37.82
B12	NTC	UPL	0.0666	38.09
C12	NTC	UPL	0.0666	No Ct
